# Supplementary material for: Normalising the Implementation of Pharmacogenomic (PGx) Testing in Adult Mental Health Settings: A Theory-Based Systematic Review
Source: J Pers Med. 2024 Sep 27;14(10):1032. doi: 10.3390/jpm14101032 (PMC11508855; doi:10.3390/jpm14101032)
Supplement: Supplementary file 1 [file jpm-14-01032-s001.zip]

Archive with 3 entries (2 files):
- jpm-3184826-supplementary/Zip file to upload/
- jpm-3184826-supplementary/Zip file to upload/Supplementary Material S1.pdf
- jpm-3184826-supplementary/Zip file to upload/Supplementary Material S2.pdf
